# Supplementary material for: The pathophysiologic significance of lymphocyte subset determination in children with infectious mononucleosis, mycoplasma pneumonia and Henoch–Schönlein purpura
Source: BMC Pediatr. 2022 Dec 6;22:698. doi: 10.1186/s12887-022-03770-9 (PMC9724287; doi:10.1186/s12887-022-03770-9)
Supplement: Supplementary file 1 — Additional file 1. [file 12887_2022_3770_MOESM1_ESM.xls]

## Sheet: case
case	Gender	Age	clinical diagnosis	EBV nucleic acid detection	EBV antibody detection(IgM)	MP serum agglutination test (IgM type)	MP antibody detection(IgM)
1	male	4	IM	Not detected	positive
2	male	2	IM	positive	positive
3	female	3	IM	Not detected	positive
4	female	4	IM	positive	positive
5	female	5	IM	positive	Not detected
6	male	11	IM	positive	Not detected
7	female	4	IM	positive	Not detected
8	male	4	IM	positive	Not detected
9	female	4	IM	positive	positive
10	female	10	IM	Not detected	positive
11	male	0.66	IM	positive	positive
12	male	6	IM	positive	positive
13	female	4	IM	positive	Not detected
14	female	1	IM	positive	positive
15	female	8	IM	positive	positive
16	female	2	IM	positive	Not detected
17	female	5	IM	positive	negative
18	male	5	IM	positive	positive
19	male	2	IM	positive	positive
20	male	3	IM	positive	negative
21	male	5	IM	positive	negative
22	male	11	IM	positive	positive
23	male	6	IM	positive	Not detected
24	male	3	IM	positive	positive
25	male	1	IM	positive	Not detected
26	female	3	IM	Not detected	positive
27	male	2	IM	Not detected	positive
28	male	3	IM	positive	positive
29	male	2	IM	positive	negative
30	male	3	IM	positive	positive
31	male	1	IM	positive	positive
32	male	0.5	IM	negative	positive
33	female	5	IM	positive	positive
34	male	1	IM	positive	positive
35	male	5	IM	Not detected	positive
36	female	1	IM	positive	positive
37	female	3	IM	positive	positive
38	female	2	IM	positive	positive
39	female	7	IM	Not detected	positive
40	female	5	IM	positive	positive
41	female	2	IM	positive	Not detected
42	female	5	IM	positive	positive
43	female	2	IM	positive	positive
44	male	6	IM	positive	positive
45	female	3	IM	positive	positive
46	female	3	P-MI			1:320	positive
47	female	4	P-MI			1:160	positive
48	male	6	P-MI			1:160	positive
49	female	3	P-MI			1:160	positive
50	male	2	P-MI			Not detected	positive
51	male	1	P-MI			1:320	positive
52	male	6	P-MI			1:320	Not detected
53	female	3	P-MI			1:320	positive
54	male	0.66	P-MI			1:80	positive
55	male	6	P-MI			1:320	positive
56	female	2	P-MI			Not detected	positive
57	female	4	P-MI			1:320	Not detected
58	male	1	P-MI			1:320	Not detected
59	female	1	P-MI			1:160	Not detected
60	male	1	P-MI			1:160	positive
61	male	1	P-MI			1:160	positive
62	male	5	P-MI			1:160	positive
63	male	3	P-MI			1:320	positive
64	male	5	P-MI			1:320	positive
65	male	3	P-MI			1:160	positive
66	female	13	HSP
67	male	8	HSP
68	male	6	HSP
69	female	6	HSP
70	male	7	HSP
71	male	13	HSP
72	male	7	HSP
73	female	7	HSP
74	female	11	HSP
75	female	11	HSP
76	male	7	HSP
77	female	5	HSP
78	female	5	HSP
79	male	4	HSP
80	female	5	HSP
81	male	10	HSP
82	female	9	HSP
83	female	3	HSP
84	male	7	HSP
85	female	4	HSP
86	male	3	HSP
87	female	6	HSP
88	male	5	HSP
89	female	9	HSP
90	female	8	HSP
91	female	3	HSP
92	male	6	HSP
93	male	9	HSP
94	male	5	HSP
95	male	4	HSP
96	female	6	HSP
